# Supplementary material for: The postsynaptic t-SNARE Syntaxin 4 controls traffic of Neuroligin 1 and Synaptotagmin 4 to regulate retrograde signaling
Source: eLife. 2016 May 25;5:e13881. doi: 10.7554/eLife.13881 (PMC4880446; doi:10.7554/eLife.13881)
Supplement: Figure 3—source data 1. — Sample size (n), mean, SEM, and pairwise statistical comparisons are presented for the data in Figure 3G,K, and L. DOI: http://dx.doi.org/10.7554/eLife.13881.010 [file elife-13881-fig3-data1.xlsx]

## Sheet: Sheet1
Figure 3—source data 1
Sample size (n), mean, SEM, and pairwise statistical comparisons are presented for the data in Figures 3G, 3K, and 3L.
Figure 3G
	n	mean	SEM
Control	25	1	0.04225
Syx439	14	0.9619	0.04406
Syx448	23	0.7985	0.04929
Syx473	23	0.6926	0.04183
Syx473 / Df	12	0.6852	0.03443
24B>Syx4A	18	0.9453	0.03504
24B>Syx4B	19	1.031	0.05094
elav>Syx4A	14	0.9874	0.06269
elav>Syx4B	14	0.9156	0.04101
Syx473 24B>Syx4A	20	0.9236	0.03964
Syx473 24B>Syx4B	12	0.9137	0.0566
Syx473 elav>Syx4A	12	0.715	0.03976
Syx473 elav>Syx4B	12	0.7437	0.04641
	Adjusted P Value
Comparison	(ANOVA)
Control vs. Syx439	> 0.9999
Control vs. Syx448	0.0197
Control vs. Syx473	< 0.0001
Control vs. Syx473 / Df	0.0004
Control vs. 24B>Syx4A	0.9994
Control vs. 24B>Syx4B	> 0.9999
Control vs. elav>Syx4A	> 0.9999
Control vs. elav>Syx4B	0.9831
Control vs. Syx473 24B>Syx4A	0.9821
Control vs. Syx473 24B>Syx4B	0.9867
Control vs. Syx473 elav>Syx4A	0.0023
Control vs. Syx473 elav>Syx4B	0.0111
Syx473 vs. Syx473 / Df	> 0.9999
Syx473 vs. Syx473 24B>Syx4A	0.0068
Syx473 vs. Syx473 24B>Syx4B	0.0479
Syx473 vs. Syx473 elav>Syx4A	> 0.9999
Syx473 vs. Syx473 elav>Syx4B	> 0.9999
Figure 3K
	n	mean	SEM
Control	10	0.3395	0.0177
Syx473	10	0.2387	0.01971
Syx473 24B>Syx4A	10	0.3528	0.02182
	Adjusted P value
Comparison	(ANOVA)
Control vs. Syx473	0.0035
Control vs. Syx473 24B>Syx4A	0.8828
Syx473 vs. Syx473 24B>Syx4A	0.001
Figure 3L
	n	mean	SEM
Control	10	0.4079	0.01612
Syx473	10	0.3848	0.03615
Syx473 24B>Syx4A	10	0.3747	0.02403
	Adjusted P Value
Comparison	(ANOVA)
Control vs. Syx473	0.8149
Control vs. Syx473 24B>Syx4A	0.6584
Syx473 vs. Syx473 24B>Syx4A	0.9617
