# Supplementary material for: The postsynaptic t-SNARE Syntaxin 4 controls traffic of Neuroligin 1 and Synaptotagmin 4 to regulate retrograde signaling
Source: eLife. 2016 May 25;5:e13881. doi: 10.7554/eLife.13881 (PMC4880446; doi:10.7554/eLife.13881)
Supplement: Figure 4—source data 1. — Sample size (n), mean, SEM, and pairwise statistical comparisons are presented for the data in Figure 4F. DOI: http://dx.doi.org/10.7554/eLife.13881.012 [file elife-13881-fig4-data1.xlsx]

## Sheet: Sheet1
Figure 4—source data 1
Sample size (n), mean, SEM, and pairwise statistical comparisons are presented for the data in Figure 4F.
	n	mean	SEM
Control	12	1	0.07014
Syx473/+	20	0.9485	0.04836
Syt4BA1/+	12	0.9833	0.05502
Syx473/+ Syt4BA1/+	9	0.7046	0.05979
Syt4BA1	16	0.8227	0.04666
Syx473/+ Syt4BA1	7	0.5925	0.05104
Syx473	12	0.6867	0.05362
Syx473 Syt4BA1/+	15	0.6573	0.04498
	Adjusted P Value
Comparison	(ANOVA)
Control vs. Syx473/+	0.9961
Control vs. Syt4BA1/+	> 0.9999
Control vs. Syx473/+ Syt4BA1/+	0.037
Control vs. Syt4BA1	0.0422
Control vs. Syx473/+ Syt4BA1	0.0004
Control vs. Syx473	0.0038
Control vs. Syx473 Syt4BA1/+	0.0007
Syx473/+ vs. Syx473/+ Syt4BA1/+	0.0384
Syt4BA1/+ vs. Syx473/+ Syt4BA1/+	0.0207
Syt4BA1 vs. Syx473/+ Syt4BA1	0.0321
Syx473 vs. Syx473 Syt4BA1/+	0.9707
