# Supplementary material for: The postsynaptic t-SNARE Syntaxin 4 controls traffic of Neuroligin 1 and Synaptotagmin 4 to regulate retrograde signaling
Source: eLife. 2016 May 25;5:e13881. doi: 10.7554/eLife.13881 (PMC4880446; doi:10.7554/eLife.13881)
Supplement: Figure 5—source data 1. — Sample size (n), mean, SEM, and pairwise statistical comparisons are presented for the data in Figure 5F and K. DOI: http://dx.doi.org/10.7554/eLife.13881.014 [file elife-13881-fig5-data1.xlsx]

## Sheet: Sheet1
Figure 5—source data 1
Sample size (n), mean, SEM, and pairwise statistical comparisons are presented for the data in Figures 5F and 5K.
Figure 5F
	n	mean	SEM
Control	12	1	0.06751
Syx473/+	9	0.9798	0.04567
Nlg1ex3.1/+	18	0.9395	0.03309
Nrx-1273/+	13	0.9353	0.04321
Syx473/+ Nlg1ex3.1/+	8	0.5429	0.04942
Syx473/+ Nrx-1273/+	8	0.6667	0.03726
	Adjusted P Value
Comparisons	(ANOVA)
Control vs. Syx473/+	0.9997
Control vs. Nlg1ex3.1/+	0.9119
Control vs. Nrx-1273/+	0.9132
Control vs. Syx473/+ Nlg1ex3.1/+	< 0.0001
Control vs. Syx473/+ Nrx-1273/+	0.0003
Syx473/+ vs. Syx473/+ Nlg1ex3.1/+	< 0.0001
Syx473/+ vs. Syx473/+ Nrx-1273/+	0.0021
Nlg1ex3.1/+ vs. Syx473/+ Nlg1ex3.1/+	< 0.0001
Nrx-1273/+ vs. Syx473/+ Nrx-1273/+	0.0054
Figure 5K
	n	mean	SEM
24B>Nlg1-GFP	8	1.247	0.0619
Syx473 24B>Nlg1-GFP	8	0.6594	0.04733
Student's t test	P value
24B>Nlg1-GFP vs. Syx473 24B>Nlg1-GFP	< 0.0001
