# Supplementary material for: The postsynaptic t-SNARE Syntaxin 4 controls traffic of Neuroligin 1 and Synaptotagmin 4 to regulate retrograde signaling
Source: eLife. 2016 May 25;5:e13881. doi: 10.7554/eLife.13881 (PMC4880446; doi:10.7554/eLife.13881)
Supplement: Figure 6—source data 1. — Sample size (n), mean, SEM, and pairwise statistical comparisons are presented for the data in Figure 6E. DOI: http://dx.doi.org/10.7554/eLife.13881.018 [file elife-13881-fig6-data1.xlsx]

## Sheet: Sheet1
Figure 6—source data 1
Sample size (n), mean, SEM, and pairwise statistical comparisons are presented for the data in Figure 6E.
		n	mean	SEM
ROI1, Converted	Control	9	0.002612	0.0008238
	Syx473	9	0.002412	0.0008464
ROI2/3, Converted	Control	9	0.007288	0.001778
	Syx473	9	0.009411	0.001389
ROI1, Non-converted	Control	9	0.001096	0.0004805
	Syx473	9	0.0005745	0.0009565
ROI2/3, Non-converted	Control	9	3.701e-05	0.000364
	Syx473	9	-0.0007033	0.000511
Student's t test	P value
ROI1, Converted, Control vs.Syx473	0.8673
ROI2/3, Converted, Control vs.Syx473	0.3608
ROI1, Non-converted, Control vs.Syx473	0.6324
ROI2/3, Non-converted, Control vs.Syx473	0.2552
