# Supplementary material for: The postsynaptic t-SNARE Syntaxin 4 controls traffic of Neuroligin 1 and Synaptotagmin 4 to regulate retrograde signaling
Source: eLife. 2016 May 25;5:e13881. doi: 10.7554/eLife.13881 (PMC4880446; doi:10.7554/eLife.13881)
Supplement: Figure 7—source data 1. — Sample size (n), mean, SEM, and pairwise statistical comparisons are presented for the data in Figure 7K. DOI: http://dx.doi.org/10.7554/eLife.13881.022 [file elife-13881-fig7-data1.xlsx]

## Sheet: Sheet1
Figure 7—source data 1
Sample size (n), mean, SEM, and pairwise statistical comparisons are presented for the data in Figure 7K.
	n	mean	SEM
Control baseline	11	1.364	0.5604
Control high K+	15	16.4	1.939
Syx473/+ baseline	8	1.125	0.3504
Syx473/+ high K+	12	14.17	1.403
Syt4BA1/+ baseline	11	1.182	0.377
Syt4BA1/+ high K+	19	11.63	1.632
Nlg1ex3.1/+ baseline	12	1.333	0.482
Nlg1ex3.1/+ high K+	13	11.46	2.162
Syx473 baseline	8	1.5	0.5669
Syx473 high K+	8	1.375	0.5324
Syt4BA1 baseline	11	1.091	0.2506
Syt4BA1 high K+	9	5.444	1.314
Nlg1ex3.1 baseline	9	1.333	0.3727
Nlg1ex3.1 high K+	11	2.364	0.6071
Syx473/+ Syt4BA1/+ baseline	9	1.111	0.3093
Syx473/+ Syt4BA1/+ high K+	10	1	0.3944
Syx473/+ Nlg1ex3.1/+ baseline	8	1.375	0.3239
Syx473/+ Nlg1ex3.1/+ high K+	10	2.6	0.7483
Syt4BA1/+ Nlg1ex3.1/+ baseline	10	1.1	0.3145
Syt4BA1/+ Nlg1ex3.1/+ high K+	10	1	0.3333
	Adjusted P value
Comparison	(ANOVA)
Control high K+ vs. Syx473/+ high K+	0.9838
Control high K+ vs. Syt4BA1/+ high K+	0.216
Control high K+ vs. Nlg1ex3.1/+ high K+	0.2888
Control high K+ vs. Syx473 high K+	< 0.0001
Control high K+ vs. Syt4BA1 high K+	0.0001
Control high K+ vs. Nlg1ex3.1 high K+	< 0.0001
Control high K+ vs. Syx473/+ Syt4BA1/+ high K+	< 0.0001
Control high K+ vs. Syx473/+ Nlg1ex3.1/+ high K+	< 0.0001
Control high K+ vs. Syt4BA1/+ Nlg1ex3.1/+ high K+	< 0.0001
Syx473/+ high K+ vs. Syx473/+ Syt4BA1/+ high K+	< 0.0001
Syt4BA1/+ high K+ vs. Syx473/+ Syt4BA1/+ high K+	< 0.0001
Syx473/+ high K+ vs. Syx473/+ Nlg1ex3.1/+ high K+	< 0.0001
Nlg1ex3.1/+ high K+ vs. Syx473/+ Nlg1ex3.1/+ high K+	0.0042
Syt4BA1/+ high K+ vs. Syt4BA1/+ Nlg1ex3.1/+ high K+	< 0.0001
Nlg1ex3.1/+ high K+ vs. Syt4BA1/+ Nlg1ex3.1/+ high K+	0.0003
